# Supplementary material for: Does the amygdala response correlate with the personality trait ‘harm avoidance’ while evaluating emotional stimuli explicitly?
Source: Behav Brain Funct. 2014 May 7;10:18. doi: 10.1186/1744-9081-10-18 (PMC4100577; doi:10.1186/1744-9081-10-18)
Supplement: Additional file 1 — Significant responses to the positive stimuli. These results were found after applying a voxel significance threshold p < 0.005 and a cluster-extent threshold Ke > 767 voxels. [file 1744-9081-10-18-S1.xls]

## Sheet: Additional file 1
Response to the positive stimuli
Neural activation
Cluster size (voxels)	Position cluster peak (mm)	Mean t (SD)	Anatomical labels
12916	(34,-94,10)	6.48 (2.69)	Bilateral middle, inferior, superior and occipital cortex
			Right calcarine sulcus
			Bilateral lingual gyrus
			Bilateral fusiform gyrus
			Right angular gyrus
			Bilateral middle and inferior temporal cortex
			Bilateral cuneus
			Bilateral cerebelum 6
			Vermis 4-5
5947	(-54,-16,54)	4.09 (1.04)	Left postcentral gyrus
			Left precentral gyrus
			Bilateral supplementary motor area
			Left inferior and superior parietal cortex
			Left supramarginal gyrus
			Bilateral middle cingulate cortex
			Bilateral superior frontal cortex
			Bilateral medial superior frontal cortex
			Left opercular inferior frontal gyrus
			Left middle frontal cortex
			Left rolandic operculum
2847	(42,4,56)	3.74 (0.76)	right inferior triangular and opercular frontal gyri
			right inferior orbitofrontal cortex
			right middle frontal cortex
			right superior temporal pole
			right rolandic operculum
1030	(-18,-4,16)	3.61 (0.61)	Left putamen
			Left thalamus
			Left caudate nucleus
			Left pallidum
Neural deactivation
Cluster size (voxels)	Position cluster peak (mm)	Mean t (SD)	Anatomical labels
2648	(-50,-70,38)	5.12 (1.64)	Left angular gyrus
			Left middle occipital cortex
			Left inferior parietal cortex
			Left middle and superior temporal cortex
			Left supramarginal gyrus
881	(50,-72,32)	3.94 (1.05)	Right angular gyrus
			Right middle and superior occipital cortex
			Right inferior and superior parietal cortex
			Right middle temporal cortex
14446	(16,-62,22)	4.14 (1.13)	Bilateral precuneus
			Bilateral cuneus
			Bilateral fusiform gyrus
			Bilateral lingual gyrus
			Bilateral calcarine sulcus
			Bilateral superior occipital cortex
			Bilateral parahippocampal cortex
			Bilateral middle and posterior cingulate cortex
			Bilateral paracentral lobule
			Bilateral supplementary motor area
			Right postcentral gyrus
			Right superior frontal cortex
			Right superior parietal cortex
			Left middle temporal cortex
6181	(-24,32,48)	3.87 (0.93)	Left middle and superior frontal cortex
			Left superior orbitofrontal cortex
			Left opercular inferior frontal gyrus
			Bilateral medial superior frontal cortex
			Bilateral medial orbitofrontal cortex
			Bilateral rectal gyrus
			Bilateral anterior cingulate cortex
1560	(50,-32,24)	3.62 (0.71)	Right middle and superior temporal cortex
			Right supramarginal gyrus
			Right Heschl gyrus
			Right insular cortex
			Right rolandic operculum
