# Supplementary material for: Does the amygdala response correlate with the personality trait ‘harm avoidance’ while evaluating emotional stimuli explicitly?
Source: Behav Brain Funct. 2014 May 7;10:18. doi: 10.1186/1744-9081-10-18 (PMC4100577; doi:10.1186/1744-9081-10-18)
Supplement: Additional file 2 — Significant responses to the negative stimuli. These results were found after applying a voxel significance threshold p < 0.005 and a cluster-extent threshold Ke > 762 voxels. [file 1744-9081-10-18-S2.XLS]

## Sheet: Additional file 2
Response to the negative stimuli
Neural activation
Cluster size (voxels)	Position cluster peak (mm)	Mean t (SD)	Anatomical labels
37132	(32,-90,6)	5.74 (2.84)	Bilateral inferior, middle and superior occipital cortex
			Bilateral calcarine sulcus
			Right angular gyrus
			Bilateral inferior and superior parietal cortex
			Bilateral supramarginal gyrus
			Bilateral inferior and middle temporal cortex
			Bilateral superior temporal pole
			Bilateral fusiform gyrus
			Bilateral lingual gyrus
			Right cuneus and precuneus
			Bilateral middle cingulate cortex
			Bilateral hippocampal gyrus
			Right parahippocampal gyrus
			Bilateral amygdala
			Bilateral putamen
			Bilateral pallidum
			Bilateral caudate nucleus
			Bilateral thalamus
			Right insular cortex
			Bilateral supplementary motor area
			Right precentral gyrus
			Bilateral postcentral gyrus
			Right triangular and opercular inferior frontal gyri
			Right inferior and middle OFC
			Right middle frontal cortex
			Bilateral superior frontal cortex
			Left medial superior frontal cortex
			Bilateral cerebelum 4-5 and 6
			Vermis 3, 4-5 and 6
2385	(-58,10,32)	3.84 (0.87)	Left precentral gyrus
			Left postcentral gyrus
			Left insular cortex
			Left rolandic operculum
			Left superior temporal pole
			Left triangular and opercular inferior frontal gyrus
			Left inferior orbitofrontal cortex
			Left middle and superior frontal cortex
			Left middle orbitofrontal cortex
Neural deactivation
Cluster size (voxels)	Position cluster peak (mm)	Mean t (SD)	Anatomical labels
14579	(-8,-58,36)	4.17 (1.29)	Bilateral precuenus
			Bilateral middle and posterior cingulate cortex
			bilateral cuneus
			Bilateral calcarine sulcus
			Left middle and superior occipital cortex
			Right fusiform gyrus
			Left hippocampal gyrus
			Left parahippocampal gyrus
			Bilateral thalamus
			Left angular gyrus
			Left supramarginal gyrus
			Left Heschl gyrus
			Left inferior, middle and superior temporal cortex
			Left inferior parietal cortex
			Left rolandic operculum
			Bilateral paracentral lobule
			Bilateral supplementary motor area
			Bilateral postcentral gyrus
			Right precentral gyrus
1852	(-22,34,38)	4.50 (1.39)	Left middle and superior frontal cortex
1121	(48,-74,36)	4.20 (1.11)	Right angular gyrus
			Right inferior parietal cortex
			Right supramarginal gyrus
			Right superior temporal cortex
			Right middle occipital cortex
3997	(24,34,40)	3.73 (0.77)	Right middle and superior frontal cortex
			Bilateral medial superior frontal cortex
			Bilateral medial orbitofrontal cortex
			Left superior orbitofrontal cortex
			Bilateral anterior cingulate cortex
			Bilateral rectal gyrus
			Left olfactory
			Left caudate nucleus
